# Supplementary material for: Expert Consensus on a Proposed Study Framework to Explore Factors Influencing Plasmodium knowlesi Malaria Preventive Behavior: A Modified Delphi Method Protocol
Source: Int J Environ Res Public Health. 2022 Mar 31;19(7):4141. doi: 10.3390/ijerph19074141 (PMC8998657; doi:10.3390/ijerph19074141)
Supplement: Supplementary file 1 [file ijerph-19-04141-s001.zip]

Archive with 1 entries (1 files):
- ijerph-1575192-supplementary.pdf
